# Supplementary material for: Multi-Omics Reveals Active Components and Mechanisms of Heat-Processed Gypenosides Hepatoprotective Against APAP Injury
Source: Biomolecules. 2025 Nov 5;15(11):1555. doi: 10.3390/biom15111555 (PMC12650016; doi:10.3390/biom15111555)
Supplement: Supplementary file 1 [file biomolecules-15-01555-s001.zip]

Archive with 1 entries (1 files):
- biomolecules-3966887-supplementary.pdf
